# Supplementary material for: Impact of Physical Rehabilitation on Bone Biomarkers in Non-Metastatic Breast Cancer Women: A Systematic Review and Meta-Analysis
Source: Int J Mol Sci. 2023 Jan 4;24(2):921. doi: 10.3390/ijms24020921 (PMC9863706; doi:10.3390/ijms24020921)
Supplement: Supplementary file 1 [file ijms-24-00921-s001.zip]

Archive with 1 entries (1 files):
- ijms-2074077-supplementary.pdf
